# Supplementary material for: A Gold Standard-Derived Modular Barcoding Approach to Cancer Transcriptomics
Source: Cancers (Basel). 2024 May 15;16(10):1886. doi: 10.3390/cancers16101886 (PMC11120226; doi:10.3390/cancers16101886)
Supplement: Supplementary file 1 [file cancers-16-01886-s001.zip]

Archive with 8 entries (8 files):
- Modular Barcoding Supplemental Tables.xlsx
- New Modular Barcoding Supplemental Figure S1.pdf
- New Modular Barcoding Supplemental Figure S2a.pdf
- New Modular Barcoding Supplemental Figure S2b.pdf
- New Modular Barcoding Supplemental Figure S3.pdf
- New Modular Barcoding Supplemental Figure S4.pdf
- New Modular Barcoding Supplemental Figure S5.pdf
- New Modular Barcoding Supplemental Figure S6.pdf
